# Supplementary material for: Development of a Robust Saccharomyces cerevisiae Strain for Efficient Co-Fermentation of Mixed Sugars and Enhanced Inhibitor Tolerance through Protoplast Fusion
Source: Microorganisms. 2024 Jul 25;12(8):1526. doi: 10.3390/microorganisms12081526 (PMC11356107; doi:10.3390/microorganisms12081526)
Supplement: Supplementary file 1 [file microorganisms-12-01526-s001.zip]

Archive with 1 entries (1 files):
- microorganisms-3119366-supplementary.pdf
